# Supplementary material for: Neural Pattern of Chanting-Driven Intuitive Inquiry Meditation in Expert Chan Practitioners
Source: Behav Sci (Basel). 2025 Sep 5;15(9):1213. doi: 10.3390/bs15091213 (PMC12466501; doi:10.3390/bs15091213)
Supplement: Supplementary file 1 [file behavsci-15-01213-s001.zip]

Archive with 1 entries (1 files):
- behavsci-3759998-supplementary.pdf
